# Supplementary material for: COVID-19, Nutrients and Lifestyle Eating Behaviors: A Narrative Review
Source: Diseases. 2024 Aug 22;12(8):193. doi: 10.3390/diseases12080193 (PMC11354052; doi:10.3390/diseases12080193)
Supplement: Supplementary file 1 [file diseases-12-00193-s001.zip]

Archive with 1 entries (1 files):
- diseases-3116894-supplementary.pdf
